# Supplementary material for: Innate immune response in COVID-19: single-cell multi-omics profile of NK lymphocytes in a clinical case series
Source: Cell Commun Signal. 2024 Oct 15;22:496. doi: 10.1186/s12964-024-01867-5 (PMC11476714; doi:10.1186/s12964-024-01867-5)
Supplement: Supplementary file 2 — Supplementary Material 2 [file 12964_2024_1867_MOESM2_ESM.csv]

	ONTOLOGY	ID	Description	GeneRatio	BgRatio	pvalue	p.adjust	qvalue	geneID	Count
GO:0019901	MF	GO:0019901	protein kinase binding	13/77	28/382	0.000996689	0.093791194	0.082851782	LCK/CD2/CD3E/DUSP1/ITGB2/LAT/CCND2/PTPRC/CD6/CD8A/PCNA/CD247/DUSP2	13
GO:0016004	MF	GO:0016004	phospholipase activator activity	04/77	4/382	0.001549481	0.093791194	0.082851782	LCK/CCL5/FYN/CCL3	4
GO:0060229	MF	GO:0060229	lipase activator activity	04/77	4/382	0.001549481	0.093791194	0.082851782	LCK/CCL5/FYN/CCL3	4
GO:0019900	MF	GO:0019900	kinase binding	14/77	33/382	0.00188525	0.093791194	0.082851782	LCK/CD2/CD3E/DUSP1/ITGB2/LAT/CCND2/CD160/PTPRC/CD6/CD8A/PCNA/CD247/DUSP2	14
